# Supplementary material for: Artificial Substrates Coupled with qPCR (AS-qPCR) Assay for the Detection of the Toxic Benthopelagic Dinoflagellate Vulcanodinium rugosum
Source: Toxins (Basel). 2023 Mar 11;15(3):217. doi: 10.3390/toxins15030217 (PMC10055951; doi:10.3390/toxins15030217)
Supplement: Supplementary file 1 [file toxins-15-00217-s001.zip]

Archive with 1 entries (1 files):
- toxins-2252011-supplementary.pdf
